# Supplementary material for: Firearm-related suicides, homicides, and homicide-suicides involving security officers in two East African Countries: a press media review
Source: BMC Psychiatry. 2023 Nov 24;23:877. doi: 10.1186/s12888-023-05368-6 (PMC10675850; doi:10.1186/s12888-023-05368-6)
Supplement: Supplementary file 4 — Additional file 4. Dataset. [file 12888_2023_5368_MOESM4_ESM.xls]

## Sheet: Perpetrators' dataset
Year	Age_in_years	Lives_lost_in_incident	History_of_mental_illness	Months	Timing	Country	Sex	Marital_status	Type_of_security	Ranks	Employer	Forms_of_death	Lives_lost_minus_suicides
2023		1	Yes	may	Day	Uganda	Male		police officer	Non commissioned	Government	Homicide	one victim
2023		1		may	Day	Uganda	Male		police officer	Non commissioned	Government	Homicide	one victim
2023	47	1		may	Night	Uganda	Male		police officer	Non commissioned	Government	Suicide	none
2023	26	1		may	Day	Uganda	Male		security guard		Private	Homicide	one victim
2023		2		may	Day	Uganda	Male	Married/cohabiting	Army officer		Private	Suicide - homicide	one victim
2023		1		may	Day	Uganda	Male		security guard		Private	Suicide	none
2023		1		may	Day	Uganda	Male		security guard		Private	Homicide	one victim
2022	36	1		april	Night	Uganda	Male	Single	police officer	Senior	Government	Homicide	one victim
2022		1		april	Day	Uganda	Male		police officer	Non commissioned	Private	Suicide	none
2022	27	2		april	Night	Uganda	Male	Married/cohabiting	Army officer	Non commissioned	Government	Suicide - homicide	one victim
2022	45	1		april	Day	Uganda	Male		police officer		Government	Suicide	none
2023		3		march	Night	Kenya	Male	Married/cohabiting	police officer	Non commissioned	Government	Suicide - homicide	more than one
2023		1		march	Day	Uganda	Male	Married/cohabiting	Army officer	Non commissioned	Government	Homicide	one victim
2023		1		february	Day	Uganda	Male	Married/cohabiting	Army officer	Junior	Government	Suicide	none
2023		1		february	Night	Uganda	Male		security guard		Private	Homicide	one victim
2022		2		december	Day/Night	Kenya	Male		police officer	Non commissioned	Government	Suicide - homicide	one victim
2022		1		november	Day	Kenya	Female		police officer		Government	Suicide	none
2022		1		november	Day	Uganda	Male		Army officer	Non commissioned	Government	Homicide	one victim
2022	21	1		october	Day	Uganda	Male		police officer	Non commissioned	Government	Homicide	one victim
2022		2		october	Night	Kenya	Male	Married/cohabiting	Army officer		Government	Suicide - homicide	one victim
2022		1		october	Day	Uganda	Male	Married/cohabiting	police officer		Government	Suicide	none
2022	27	2		september	Day	Uganda	Male		police officer	Non commissioned	Government	Suicide - homicide	one victim
2022		2		september	Day	Kenya	Male	Married/cohabiting	police officer	Senior	Government	Suicide - homicide	one victim
2022	45	1		august	Day	Uganda	Male	Married/cohabiting	police officer	Senior	Government	Suicide	none
2022		1		august	Night	Uganda	Male		Army officer	Non commissioned	Government	Suicide	none
2022	27	1		july	Day	Uganda	Male		security guard		Private	Homicide	one victim
2022	27	2		june	Day	Uganda	Male	Married/cohabiting	others		Government	Suicide - homicide	one victim
2022		1		june	Day	Uganda	Male		Army officer	Non commissioned	Private	Homicide	one victim
2022		1		may	Day	Uganda	Male	Married/cohabiting	Army officer	Non commissioned	Government	Homicide	one victim
2022		3		march	Night	Uganda	Male	Married/cohabiting	police officer		Government	Homicide	more than one
2022		1		february	Day	Uganda	Male	Married/cohabiting	Army officer	Junior	Government	Suicide	none
2022	26	2		january	Day	Kenya	Female	Married/cohabiting	police officer	Non commissioned	Government	Suicide - homicide	one victim
2022		1		january	Night	Uganda	Male	Married/cohabiting	police officer	Non commissioned	Government	Suicide	none
2022	29	2		february	Night	Kenya	Male	Married/cohabiting	police officer		Government	Suicide - homicide	one victim
2021		8		december	Night	Kenya	Male	Married/cohabiting	police officer	Non commissioned	Government	Suicide - homicide	more than one
2021		1		december	Day	Kenya	Male		police officer	Non commissioned	Government	Homicide	one victim
2021		1		november	Night	Uganda	Male		police officer	Non commissioned	Government	Suicide	none
2021		1		november	Night	Uganda	Male	Married/cohabiting	police officer	Non commissioned	Government	Homicide	none
2021	45	2		september	Night	Uganda	Male		Army officer	Junior	Government	Suicide - homicide	one victim
2021		2		august	Day	Kenya	Male	Married/cohabiting	police officer	Non commissioned	Government	Suicide - homicide	one victim
2021		1		august	Night	Uganda	Male	Married/cohabiting	security guard		Private	Homicide	one victim
2021	34	2		july	Day/Night	Kenya	Female		police officer	Non commissioned	Government	Homicide	more than one
2021		2		april	Night	Kenya	Male	Married/cohabiting	police officer	Senior	Government	Suicide - homicide	one victim
2021		1		april	Night	Uganda	Male		Army officer	Junior	Government	Homicide	one victim
2021		1		april	Night	Uganda	Male		others		Government	Homicide	one victim
2021		1		february	Day	Uganda	Male	Married/cohabiting	Army officer	Non commissioned	Government	Suicide	none
2021		4		january	Day	Uganda	Male		Army officer	Non commissioned	Government	Homicide	more than one
2020		1		august	Night	Uganda	Male		police officer	Non commissioned	Government	Homicide	one victim
2020		2		december	Night	Kenya	Male	Married/cohabiting	police officer	Non commissioned	Government	Suicide - homicide	one victim
2020		3	Yes	december	Night	Uganda	Male	Married/cohabiting	Army officer		Government	Homicide	more than one
2020		1		february	Day	Uganda	Male		police officer	Non commissioned	Government	Homicide	one victim
2020		3		february	Day	Uganda	Male		Army officer	Non commissioned	Government	Homicide	more than one
2020		2		january	Day/Night	Kenya	Male		police officer		Government	Suicide - homicide	one victim
2020	40	1		november	Day	Uganda	Male		Army officer	Non commissioned	Government	Suicide	none
2020		2		november	Night	Kenya	Male	Married/cohabiting	others	Non commissioned	Government	Suicide - homicide	one victim
2020		1		november	Day	Uganda	Male		Army officer		Government	Homicide	one victim

## Sheet: Victims' dataset
Nationality of victim	Sex of victim	Age of victim	Occupation of victim	Official category 1	Relationship of assailant with victim	Place of death	More life lost?
Indian	Male		Money lender	Civilian		In his office	No
Ugandan	Male		Lance Corporal UPDF officer	Officer		Mbarara CPS	No
Ugandan	Male		Security guard	Officer	Workmate	At work	No
Ugandan	Male	68	Minister of labour	Officer	Body guard	At home	No
Ugandan	Male		Security guard	Officer	Workmate	At work	No
Ugandan	Male	25	Private security guard	Officer	Workmate	At work	No
Ugandan	Male					At accident scene	No
Ugandan	Female				Wife	At home	No
Kenyan	Female				Girlfriend	At home	Yes
Ugandan	Male					At the bar	No
Ugandan	Male		UPDF Army officer	Officer	His boss	At the bar	No
Kenyan	Male		Bodaboda rider	Civilian		On roadside	No
Ugandan	Male	38	boda boda rider	Civilian		At school gate	No
Indian	Male		Business man	Civilian		In his shop	No
Kenyan	Female				Girlfriend	At home	No
Ugandan	Male	47	Police Corporal	Officer	Workmate	At drinking place	No
Kenyan	Female	30	Bar tender	Civilian	Girlfriend	Outside her home	No
Ugandan	Female	28	Security guard	Officer	Workmate	At work	No
Ugandan	Female	24	Prison wardress	Officer	Girlfriend	At work	No
Ugandan	Male	29	UPDF officer	Officer	Workmate	At work	No
Ugandan	Male		Major in UPDF army	Officer	Boss	At work	No
Ugandan	Male	25	Peasant	Civilian		At a petrol station	Yes
Kenyan	Male	25	Police officer	Officer	Husband	Home	No
Kenyan	Female	27			Wife	At house	No
Kenyan	Female				Wife	At home	Yes
Kenyan	Male		Police Senior Sergeant	Officer	Boss in charge of their camp	At duty station	No
Ugandan	Female				Girlfriend	Her home	No
Ugandan	Female				Neighbour's wife	Her house	No
Kenyan	Female	29			Wife	Shot at hospital as she was getting treatment	No
Congolese	Female	33			Girlfriend		No
Kenyan	Male		Police Constable	Officer	Workmate	In the victim's car at police station	Yes
Kenyan	Female		Traffic officer	Officer	Wife	At home	No
Ugandan	Male	43				At bar during COVID lockdown	No
Ugandan	Male		Journalist with Uganda Broadcasting co-operation	Civilian		At hospital	No
Ugandan	Male		Police constable	Officer	Workmate		Yes
Ugandan	Male		Farmer	Civilian		His home	No
Kenyan	Female	28			Wife	Immediately	No
Ugandan	Male	22			Neighbour's son	At home	Yes
Ugandan	Male		Police Corporal	Officer	Workmate	At police station	No
Ugandan	Female	52			Neighbour	At home	Yes
Kenyan	Male						No
Kenyan	Female				Wife	Outside their rented apartment	No
Ugandan	Male	24	Body guard	Officer	Fellow officers	In church compound	No
Kenyan	Female				Colleague's spouse and neighbour	At home	No
Ugandan	Male	45	Security guard	Officer		At a petrol station where he works	Yes
Kenyan	Male		Boda boda	Civilian		On roadside	Yes
Kenyan	Male	32	Bussinessman	Civilian	Reportedly lover	Hotel room	No
Ugandan	Male		LDU personnel	Officer	Workmate		Yes
Ugandan	Female	26				At home	Yes
Ugandan	Male	20	S.6 student	Civilian	Neighbour's son	At home	Yes
Ugandan	Male	19	Turn man	Civilian		At a petrol station	No
Kenyan	Male			Civilian		Immediately	Yes
Ugandan	Male		LDU personnel	Officer	Workmate		Yes
Ugandan	Female	50		Civilian		At her home	No
Ugandan	Male	18		Civilian	Neighbour's son	At home	No
Kenyan	Male			Civilian		Immediately	Yes
Kenyan	Male		Bodaboda rider	Civilian		immediately	Yes
Ugandan	Female			Civilian		Immediately	No
